# Supplementary material for: Fra-1 regulation of Matrix Metallopeptidase-1 (MMP-1) in metastatic variants of MDA-MB-231 breast cancer cells
Source: F1000Res. 2013 Oct 29;2:229. [Version 1] doi: 10.12688/f1000research.2-229.v1 (PMC4193399; doi:10.12688/f1000research.2-229.v1)
Supplement: Data files for figures 1-8 — Data file 1. Data for figures 1A, B and D and data not shown. A, B) Relative mRNA expression from the indicated cell lines is shown for three replicates from independent mRNA isolations. The numbers reflect qPCR delta Ct numbers using 18S rRNA Ct values. The values were scaled to an average of 1.0 for Scp-2 cells. The primers used are shown in Materials and Methods. D) Relative MMP-1 protein expression. Three immunoblots were performed with anti-MMP1 sera and lysates of the indicated cell lines as in figure 1C. The MMP-1 band intensities were quantified using the Odyssey infrared imager (Li-Cor) and the software provided by the manufacturer. The intensities were scaled to the average intensities of MMP-1 in Scp-2 cells. Data not shown) Relative MMP-1 expression in other MDA-MB-231 single cell population cell lines as in figure 1A. Values are from two independent replicates. Data file 2. Data for figures 2C and E. Relative luciferase activity is shown for three replicates. Each replicate is the average of duplicate determinations (i.e. six total points). The firefly luciferase values were divided by the Renilla luciferase values (from cotransfected plasmid pRLSV40P). In (C) the values were scaled to an average of 1.0 for the Scp-2 cells and the -819 to +71 MMP1 reporter, except for CMV which was scaled to its own values for Scp-2 cells. In (E) the values were scaled in each replicate to 1.0 for Scp-2 cells and the -172/-27 MMP1 reporter. Data file 3. Data for figures 3B and D. Relative luciferase activity is shown for three replicates. Each replicate is the average of duplicate determinations (i.e. six total points). The firefly luciferase values were divided by the Renilla luciferase values (from cotransfected plasmid pRLSV40P). The values were scaled in each replicate to 1.0 for Scp-2 cells and the wild type reporter. For the synthetic reporter, the values were scaled to that of the 3X-AP1 site reporter. Data file 4. Data for figures 4A and C. A) Relative mRNA expr [file f1000research-2-2686-s0000.tgz › Data_file_7.csv]

Figure 7	B			Relative Fra-1 Protein Levels
		Cell line	Time (Hours)	Replicate 1	Replicate 2	Replicate 3
		Scp-2	0	1	1	1
			1	0.8721	0.9927	1.1352
			2	1.2876	1.0851	0.9076
			4	0.6206	0.717	0.8236
			6	0.7953	0.5243	0.3206
			12	0.3023	0.2084	0.1211
			24	0.0754	0.0924	0.1105
		Scp-21	0	1	1	1
			1	0.9975	1.0286	1.0603
			2	0.7779	0.891	1.0226
			4	0.7627	0.8229	0.8877
			6	0.2049	0.372	0.5688
			12	0.0394	0.1229	0.2115
			24	0.0492	0.0035	0.0026
	D			Relative Protein Expression
			Labeling Time (Min)	Replicate 1	Replicate 2	Replicate 3
		Scp-2	15	1.0969	1.0677	1.0842
			30	4.3864	2.2542	3.2563
			45	7.6991	6.1134	6.5639
			60	14.1605	10.4318	11.8721
		Scp-21	15	1	1	1
			30	1.8756	1.2797	1.5455
			45	3.1948	2.7919	3.0781
			60	8.7456	5.4463	7.1436
